# Supplementary material for: Radiomics for Predicting Prognostic Factors in Breast Cancer: Insights from Contrast-Enhanced Mammography (CEM)
Source: J Clin Med. 2024 Oct 29;13(21):6486. doi: 10.3390/jcm13216486 (PMC11546631; doi:10.3390/jcm13216486)
Supplement: Supplementary file 1 [file jcm-13-06486-s001.zip]

Archive with 1 entries (1 files):
- jcm-3248949-supplementary.pdf
